# Supplementary material for: MCD Diet Rat Model Induces Alterations in Zinc and Iron during NAFLD Progression from Steatosis to Steatohepatitis
Source: Int J Mol Sci. 2022 Jun 19;23(12):6817. doi: 10.3390/ijms23126817 (PMC9224179; doi:10.3390/ijms23126817)
Supplement: Supplementary file 1 [file ijms-23-06817-s001.zip]

Archive with 1 entries (1 files):
- ijms-1772102-supplementary.pdf
